# Supplementary material for: Intermittent preventive treatment with sulphadoxine-pyrimethamine but not dihydroartemisinin-piperaquine modulates the relationship between inflammatory markers and adverse pregnancy outcomes in Malawi
Source: PLOS Glob Public Health. 2024 May 16;4(5):e0003198. doi: 10.1371/journal.pgph.0003198 (PMC11098340; doi:10.1371/journal.pgph.0003198)
Supplement: S1 Data — (XLS) [file pgph.0003198.s001.xls]

## Sheet: Sheet1
agp_enrollment (g/L)	agp_visit3 (g/L)	agp_delivery (g/L)	crp_enrollment (mg/L)	crp_visit3 (mg/L)	crp_delivery (mg/L)	participant
0.174508	0.111211	0.113707	5.00544	2.61046	7.34126	1
0.247803	0.184504	0.38045	6.03453	16.0655	16.5458	2
		0.697176			37.4548	3
0.318836	0.0946482	0.328522	2.48627	0.6633	46.3788	4
0.358065	0.178179	0.275006	4.23141	1.85137	3.23806	5
0.22162	0.160399		3.51622	2.06936		6
0.789211	0.328583		9.77877	5.27199		7
0.395152	0.161606	0.246567	8.63195	0.697993	7.37391	8
0.176199			2.85011			9
0.258357	0.312648	0.314874	4.34332	4.73504	14.2067	10
0.290715	0.210883	0.188079	1.29772	0.848084	13.0286	11
0.209545	0.207671		1.03326	2.53016		12
0.263669	0.115878	0.2166	3.5816	1.20093	4.61709	13
		0.613594			34.0913	14
0.463673	0.250453	0.402514	5.87715	3.24805	5.36641	15
0.353123	0.447329	0.386617	9.4473	8.34982	10.6086	16
0.236802	0.0880004	0.130667	1.45788	0.478811	3.81793	17
0.189357	0.168455	0.174409	3.95083	3.30587	11.9681	18
0.853113	0.180614	0.2911	9.16342	1.38926	2.2712	19
		0.237276			5.11687	20
0.281137	0.182086	0.241257	4.33978	7.50678	23.0927	21
		0.212852			3.98617	22
0.512672	0.224771		59.283	7.21626		23
0.38818	0.104844	0.480526	5.70886	3.34724	3.68936	24
0.796511	0.151785		0.820156	0.47658		25
0.386595	0.488024		3.08215	8.6769		26
0.444008	0.132797		5.62194	1.42764		27
0.500143		0.360134	3.44252		7.63803	28
0.169865	0.184188		2.77915	3.69496		29
0.280963	0.165009		2.94952	1.18759		30
		0.347366			9.93164	31
0.267748		0.214075	9.65405		5.41145	32
0.19981	0.181336		0.26476	1.82145		33
0.310395	0.265792	0.374052	4.65134	4.33602	5.78193	34
0.140305	0.082406	0.120531	4.73169	1.24792	23.9377	35
		0.368398			5.6112	36
0.14555	0.0831402	0.259714	0.334113	0.226658	6.27152	37
0.183615	0.189757	0.222777	2.51656	1.90048	6.62985	38
0.645155	1.15187		4.35224	30.8811		39
0.23265	0.266036	0.364255	6.80845	1.8088	3.21953	40
0.171074	0.843916	0.393897	1.86152	246.846	17.8094	41
		0.295406			7.35174	42
0.23762	0.182468	0.233411	2.21843	1.47198	11.8254	43
0.423634	0.173638	0.460467	0.875196	0.807325	13.263	44
0.284871	0.110728	0.327804	1.15576	0.399593	1.15951	45
0.566786	0.216909		0.415359	0.633439		46
0.497572	0.829487		6.12748	5.45536		47
		0.509835			9.45622	48
0.345975	0.00988681	0.410538	6.55806	0.694998	52.49	49
0.277325	0.123969	0.378331	0.941918	0.444836	8.45539	50
0.324823			2.18834			51
0.302442	0.194464	0.480224	3.05539	2.39711	8.54698	52
0.486433	0.115164		0.622238	0.756366		53
		0.194095			3.35486	54
0.270443	0.21603	0.376811	1.58356	1.18189	5.16681	55
0.327667	0.0869801	0.276207	1.415	1.36012	34.4286	56
		0.194336			19.375	57
0.219029	0.198088	0.234193	2.11817	5.12903	17.4778	58
0.508962	0.209287	0.382241	3.53681	1.07503	2.41278	59
0.33303	0.242855	0.38286	4.69268	1.09486	8.85211	60
0.383573	0.372042	0.271219	9.31448	14.7653	8.33759	61
0.131545	0.067289	0.159319	1.59026	0.992475	12.5572	62
0.339561	0.156106		7.56421	2.76366		63
0.120063		0.0923901	1.25858		2.19953	64
0.537157	0.110786		59.4121	3.25841		65
0.313267			1.9959			66
0.908293	0.32597		20.6128	5.38535		67
0.244424	0.0699672	0.12535	0.611803	0.196635	0.38042	68
0.269764	0.113364	0.14949	6.76558	4.70717	8.78508	69
		0.217766			12.6033	70
0.287328			20.3793			71
0.691761	0.318683	0.733069	2.8067	2.25105	76.7849	72
0.381868	0.285171		7.6753	4.44051		73
0.362698	0.250001	0.347126	3.81746	3.06883	14.5109	74
						75
						76
0.342251	0.0953783	0.341117	1.89936	1.56845	8.2794	77
0.238125	0.299837	0.274833	0.468972	0.203938	1.07723	78
0.123003			3.25823			79
0.593379	0.223006	0.715657	3.07567	3.64471	32.0657	80
0.213875	0.094536	0.271357	1.43718	0.679736	5.49172	81
0.551214	0.88163	0.864261	13.5891	38.9573	39.876	82
0.76416	0.448518	0.611303	14.6436	8.65952	45.3956	83
		0.230741			3.96109	84
0.10152	0.0908159	0.151637	1.06707	2.36276	9.95977	85
		0.410253			8.29092	86
0.23784	0.194008	0.364093	9.32529	6.15799	33.6047	87
0.980088	0.760319		19.5956	2.34426		88
0.145307	0.0579308	0.245457	0.229339	0	1.90058	89
0.804768			4.13851			90
0.22142	0.0698209	0.0880457	5.57889	0.202988	3.33209	91
0.317015	0.183871	0.795404	1.38207	1.3399	30.6201	92
0.295958		0.792666	3.55768		76.2684	93
0.834029	0.544696	0.119608	15.8904	0.790681	0	94
0.780962	0.296804	0.418165	11.984	7.08058	7.43048	95
		0.201649			3.10977	96
0.403614	0.10641	0.290646	3.09902	1.19212	13.4565	97
0.366147	0.486089	0.3835	30.5653	8.86591	9.22063	98
0.387153	0.23212	0.297588	9.27126	1.71988	9.49307	99
0.373998	0.13281	0.447502	3.58529	1.01317	7.90914	100
0.312144	0.289672	0.0573367	5.44294	9.60538	0.204197	101
0.489583	0.177203	0.479923	18.3799	2.0941	26.3264	102
0.509821	0.275078	0.225481	13.4176	1.84315	5.04993	103
0.171552	0.179608	0.191763	3.26507	3.5642	6.66256	104
		0.145468			2.69673	105
0.548901			16.1297			106
0.484572	0.24486	0.659546	4.1077	3.46956	20.5422	107
0.241812			8.16493			108
0.421833	0.0546749	0.292084	1.24245	0.305525	3.81506	109
		0.264711			7.35174	110
0.227963	0.214435	0.27886	4.63398	4.75007	3.78411	111
		0.231177			3.21205	112
0.638868	0.187358		8.80354	1.25868		113
0.835396			57.8946			114
0.191707	0.0676155	0.198211	1.44178	0.0915071	1.7681	115
0.470987	0.156326	0.235759	48.2644	3.52596	19.9966	116
0.284658	0.164552	0.16261	6.50324	1.41157	1.23502	117
	0.227058	0.283053		0.935765	7.81337	118
0.473718	0.201611		2.70098	0.710709		119
0.274648	0.0520163	0.31949	6.94765	0.893257	47.2674	120
0.462357	0.414915	0.46274	2.27474	7.07738	8.19743	121
		0.19844			27.3185	122
0.510666	0.216909		3.77171	1.68902		123
0.205196	0.149673	0.147825	4.2757	4.32227	17.9716	124
0.32797	0.236509	0.431462	2.75742	4.9335	9.93351	125
0.57842	0.993448	0.779222	2.10997	44.3123	33.933	126
0.448335	0.191459		0.304043	0.633439		127
0.317766		0.59014	4.26411		8.25304	128
0.302969	0.0920078	0.648863	8.17845	0.982307	2.79401	129
0.302613	0.252306	0.461665	28.6314	13.714	49.4159	130
0.405331	0.233605	0.90499	3.33911	5.574	9.20177	131
0.22433		0.299254	1.72369		8.78384	132
0.360716	0.216517	0.378314	4.94456	2.95109	2.95363	133
0.404845	0.120008		32.1341	1.42032		134
0.126544	0.141598	0.108525	2.22511	3.83483	5.65363	135
0.244169	0.100008	0.235437	0.545333	0.376995	3.01517	136
0.239172		0.28612	3.61475		6.67583	137
0.310395	0.500437	0.426544	7.88063	0.989105	7.85568	138
0.228496	0.110307		0.302149	0.747585		139
0.131129	0.152624	0.327974	1.99793	2.66273	22.1667	140
0.349579	0.126915	0.262622	3.61564	2.8434	7.86382	141
0.25336	0.475313	0.246783	2.2318	6.49132	6.16534	142
0.276898	0.295594		1.79256	0.677652		143
0.26574		0.283356	2.04124		33.6174	144
0.528719	0.317127	0.491233	0.646137	1.44229	41.8051	145
0.31701	0.4655	0.898416	13.2469	9.76044	23.9377	146
0.173241			1.64047			147
0.240355	0.11367	0.124226	3.34428	1.48146	0.859303	148
0.302221		0.289676	4.85686		7.80137	149
0.28507	0.183001	0.231645	4.13581	0.834847	1.86841	150
0.262223		0.358282	2.37984		13.0122	151
0.510666	0.240913	0.284304	8.197	2.6471	27.3968	152
0.730171	0.413539		9.63039	0.525339		153
0.411567	0.125652	0.397701	2.02667	0.155355	5.11431	154
0.271122	0.187064	0.172447	6.64159	5.77119	18.0571	155
0.487331	0.28938	0.208775	14.655	4.33009	5.59138	156
0.264654	0.170561	0.277721	2.46782	4.02865	6.60636	157
0.616261	0.227162	0.317352	5.71021	5.48515	9.94425	158
	0.25972			4.0717		159
0.24906		0.269538	3.33382		5.90444	160
0.217886	0.240766	0.268973	3.44541	13.003	7.11556	161
0.166073			2.56023			162
0.181712		0.175842	2.51834		4.5344	163
0.429263	0.387962		2.55618	4.8651		164
0.676314	0.203549		49.985	1.32742		165
0.589716	0.374097	0.51299	69.5729	0.520817	8.48697	166
0.249128	0.159855	0.407577	3.93329	2.18037	33.794	167
0.771449	0.13737	0.271735	21.5557	1.40387	9.94425	168
0.182378		0.211363	2.32281		6.11956	169
0.335767	0.118923		2.35157	0.467482		170
0.251325	0.0956331		3.2929	5.36135		171
0.227661	0.13106		14.5936	1.3207		172
0.646952	0.387763	0.295854	4.56996	1.42845	4.58274	173
0.374386	0.117496	0.14002	26.8571	0.498782	4.23137	174
0.215828	0.445844	0.269205	2.15789	15.5881	2.44407	175
0.266237	0.324072	0.699732	0.640568	1.4563	10.0427	176
0.230981	0.478991	0.334041	4.1425	4.78917	19.9834	177
0.147223		0.139765	1.96614		12.0413	178
0.359251	0.218127	0.485837	5.79217	3.36037	9.89886	179
0.206057	0.165267	0.315389	2.97205	1.42841	15.5828	180
0.355144		0.271958	7.02616		1.4266	181
0.254696		0.343142	4.95965		16.731	182
0.406001	0.297838	0.371396	1.39611	0.0603538	0.332028	183
0.129045	0.2867	0.261379	4.22244	8.03475	18.865	184
0.251822	0.197286	0.315655	2.73513	1.00931	2.88071	185
0.203883	0.0744433	0.253638	1.27901	0.294251	4.6725	186
0.585238	0.342521		5.05942	1.73044		187
0.150545	0.133397	0.155949	0.688626	0	9.0503	188
0.20737		0.0784874	5.38021		0.477117	189
0.257657	0.185307	0.214637	9.70297	2.30124	3.98412	190
0.21494		0.190607	2.29783		9.62319	191
0.133838	0.12326	0.182053	4.35761	2.47567	19.038	192
0.201392	0.101392	0.256279	5.09232	1.60414	7.22078	193
0.746108	0.381223		4.03087	1.64217		194
0.357727	0.295095	0.337661	0.718388	0.438864	3.27732	195
0.438311	0.307863	0.194331	9.29648	1.4809	6.80589	196
0.425176	0.220077		9.68834	2.95822		197
0.188488	0.07954	0.642519	4.96021	2.8645	5.04075	198
0.172589		0.194548	13.3444		8.7543	199
0.208837			0.617327			200
0.410003		0.253353	21.7323		2.48096	201
0.194452	0.111036	0.286564	17.8181	6.47263	1.37881	202
0.114043		0.197536	3.02298		18.0742	203
0.377045	0.180856	0.811983	3.80676	2.27373	2.19118	204
0.300519	0.324072		4.48778	2.91299		205
0.176345	0.129425	0.233776	1.85276	3.74109	13.1342	206
0.195675	0.131967	0.220408	5.28557	8.2238	7.01564	207
0.127809		0.171786	2.62405		33.7033	208
0.356993	0.237932	0.221487	24.0309	11.8989	17.3422	209
0.384924	0.219813		8.57839	9.0256		210
0.130715		0.159329	2.16315		5.8845	211
0.173241	0.172219		1.8577	2.41554		212
0.456663	0.343865	0.504904	2.27226	0.431979	8.35925	213
0.266458	0.131125	0.744194	5.53359	0.335602	33.5671	214
0.728077	0.274508		2.44708	1.50295		215
0.193401		0.21229	1.48134		1.463	216
0.155552	0.0901103	0.245194	3.6051	0.543095	8.04177	217
0.221536		0.182577	4.75719		8.82338	218
0.231466	0.169018	0.169756	2.33887	2.99833	4.25522	219
0.15926	0.1246		3.93293	1.47166		220
0.118211	0.209671	0.15379	0.266353	0.559089	0.683093	221
0.309744			4.21929			222
0.425846	0.18344	0.373042	6.51377	2.3271	18.9488	223
0.418283	0.215577	0.334571	9.3167	0.795101	36.1274	224
0.590873			3.63282			225
0.320966	0.0832446		3.13997	1.60485		226
0.180547		0.116874	5.70837		4.77981	227
0.320397	0.315799	0.676164	5.86858	3.27148	6.39474	228
0.161679	0.146792	0.151232	6.68061	3.6847	3.50944	229
0.165231	0.122539	0.1483	1.60031	0.615625	17.1391	230
0.297674			3.21481			231
0.159708	0.157982	0.212227	3.20292	1.52886	1.54851	232
0.80318	0.268484	0.463493	8.27763	2.7658	11.3514	233
0.262769	0.46443	0.582909	6.97946	17.4321	26.6078	234
0.266111		0.417455	5.30519		64.599	235
0.583894	0.259535	0.365279	8.12612	1.70758	16.2606	236
0.691446	0.396905	0.45363	7.96991	8.87649	23.5507	237
0.546594		0.434084	2.18343		2.91553	238
0.149172		0.173406	2.3211		5.02473	239
0.538592	0.559377	0.843864	6.82185	22.7255	72.6756	240
0.00344697	0.549972	0.227432	7.70353	75.7227	15.9815	241
0.662142	0.108847		7.86899	1.38744		242
0.227699	0.105685	0.29956	2.143	0.978452	16.66	243
0.496013	0.392816	0.376448	13.1841	3.58825	12.7802	244
0.146898		0.210726	1.67435		20.8006	245
0.152429	0.0990385	0.172937	5.95626	2.72987	36.2123	246
0.402034	0.183693	0.261902	6.85435	1.95371	7.55169	247
0.297565	0.328321	0.60801	1.10165	1.23345	14.7584	248
0.634489	0.212798	0.366939	12.4665	2.83497	36.3704	249
0.257256		0.188953	4.34332		1.41943	250
0.198681		0.792666	3.22835		65.9228	251
0.187004	0.119764	0.175861	2.15015	2.22867	2.72332	252
0.369225	0.563577	0.557057	2.05913	33.3949	37.861	253
0.293546		0.519018	1.77598		9.8441	254
0.420108	0.140136	0.154749	25.1631	5.60507	52.9744	255
0.336306	0.103583	0.422222	1.99122	0.0689284	6.40245	256
0.361263	0.310662	0.495232	4.67494	9.51652	10.333	257
0.178054		0.221203	2.59242		16.2978	258
0.21188	0.076845	0.14474	27.4444	1.97921	25.3594	259
0.321135		0.714036	1.87823		34.0745	260
0.280723	0.32	0.318222	4.64817	3.33813	2.84229	261
0.71512		0.507347	3.17807		9.35633	262
0.445503	0.190781	1.05524	3.24389	1.75151	2.89611	263
0.288026		0.592411	3.02522		61.7946	264
0.418793			15.1126			265
0.170919	0.148568	0.0987395	2.24852	2.90133	7.37043	266
0.264812		0.595445	1.80833		68.6673	267
0.420585	0.261659	0.433804	9.56936	1.20966	15.3026	268
0.272141	0.244586	0.312159	2.24336	1.40663	5.40104	269
0.896478	0.13352	0.428411	29.4759	3.69034	0.202085	270
0.293044		0.255157	19.9696		30.5299	271
0.575356	0.429331	0.124783	14.7338	14.3876	0.113616	272
0.72618	0.130148		8.87815	1.27854		273
0.346705			3.24113			274
0.211873	0.0135915	0.17372	6.43163	0.346886	4.21917	275
0.605912	0.179411		34.8332	8.10445		276
0.441724	0.148013	0.405352	0.80328	0.106542	24.3063	277
0.345045			4.52974			278
0.485173		0.416845	6.08316		8.51436	279
0.20972			2.51992			280
0.285393	0.271966	0.23289	10.2037	2.92364	16.8028	281
0.3006	0.153225	0.387989	2.46106	0.789747	11.1309	282
0.123836	0.142513	0.151637	0	0.7077	12.4933	283
	0.149328	0.392886		0.637545	24.2947	284
0.212469	0.155189	0.561304	12.6503	2.93308	86.3678	285
0.269039	0.184086	0.226737	1.80562	4.03312	1.63124	286
0.260746	0.413107		4.50794	3.14045		287
0.548901	0.503413	0.604736	5.18315	4.56756	19.3801	288
0.671589	0.286627	0.536629	24.1597	2.51774	63.9404	289
0.137987		0.189573	1.91607		6.87392	290
0.33102			0.215827			291
0.300051	0.153918	0.177853	4.70632	1.34852	9.35945	292
						293
0.221403	0.0844092	0.426834	0.65979	0.512826	16.512	294
0.584236	0.217929	0.396876	23.1408	1.44736	19.591	295
0.156829	0.20219	0.120988	3.60929	7.83159	24.0134	296
0.458757	0.374052	0.380719	5.97688	8.88163	10.9611	297
0.253733	0.157546		1.91131	1.5251		298
0.136304	0.0997976	0.194234	2.18116	2.02512	6.44911	299
0.263146		0.352236	2.25904		7.85366	300
0.252326		0.382231	2.34233		25.4044	301
0.321014	0.074656	0.26659	1.09882	0.151602	8.15289	302
0.433339	0.239984	0.217929	1.6231	0.642019	0.565906	303
0.291244	0.118756	0.111223	19.2643	6.02312	12.2385	304
0.459471	0.198465	0.297484	1.51405	2.99553	7.07924	305
0.325023	0.168637	0.234119	0.748679	0.584771	3.27489	306
0.326671	0.529035	0.569083	6.84538	32.8517	28.8374	307
0.481907	0.238963	0.297685	2.82644	1.58292	29.2135	308
0.389941		0.287303	52.6553		10.8709	309
0.394696		0.301839	1.06803		10.0685	310
0.248879		0.209453	12.478		18.8721	311
0.172818			3.86677			312
0.370682	0.134707	0.164588	20.1568	3.10657	5.40104	313
0.244864	0.294846	0.436327	4.17797	2.74466	16.8833	314
0.61532	0.278032	0.652577	1.22572	1.76825	6.90984	315
0.355144	0.180132	0.292692	2.30533	4.52991	17.1053	316
0.105072	0.0872393	0.0650959	2.64094	0.433509	3.24515	317
0.22433		0.243509	2.35326		9.88134	318
0.439485	0.259719	0.412988	6.78978	2.61844	2.96127	319
0.210872	0.105474	0.228056	1.53392	0.486366	6.57865	320
0.585238	0.189046	0.46736	1.04652	5.07029	10.7234	321
0.202388	0.123969	0.250998	0.839656	7.51289	3.61318	322
0.217943	0.220034	0.30209	0	2.01046	9.0667	323
0.299277		0.479458	17.0998		88.1716	324
0.173036	0.217458	0.325348	2.38187	1.62927	6.17958	325
0.190747		0.427382	0		26.1713	326
0.369457	0.295344	0.377248	2.47244	2.51324	8.60006	327
0.354758	0.0168953	0.292351	0.910105	0.501483	4.83674	328
0.455532	0.153364		29.0628	1.78865		329
0.286048			5.37812			330
0.429803			4.91895			331
0.532962	0.173987	0.820803	3.59984	4.29865	65.6071	332
0.201397		0.406256	1.47572		5.56896	333
0.178315			3.35762			334
0.172424		0.178248	1.79605		2.63813	335
0.142215	0.137333	0.146373	0.688034	0.724351	1.20546	336
0.391591	0.270028	0.15667	14.4473	5.22052	3.15104	337
0.287344	0.181002	0.464956	5.7961	0.983628	4.9268	338
0.5309	0.183262	0.518079	6.51919	1.71536	22.4397	339
0.128419	0.123982		0.853541	1.6992		340
0.145762		0.227041	1.29605		17.4369	341
0.258855	0.17917	0.674021	4.41768	6.39376	17.1222	342
0.19642	0.0869448	0.214075	4.42806	1.12153	5.31471	343
0.303114	0.128809	0.334313	12.6326	1.7555	12.7752	344
0.235078		0.332651	3.65646		14.8366	345
0.478533	0.149857	0.275074	15.2709	0.587772	9.38629	346
0.420243	0.266982	0.338832	5.20061	27.6293	28.1941	347
0.252914			5.55248			348
0.162553		0.237757	3.72759		37.1609	349
0.437829	0.188805	0.288603	7.10793	3.08179	13.2952	350
0.367648	0.0778431	0.409051	0.503922	0.290494	35.1644	351
0.361357		0.249981	3.00136		19.3576	352
0.809347			26.9312			353
0.266716	0.166929	0.249151	1.02375	1.36735	23.4146	354
0.393774	0.223494	0.746178	7.22407	9.65511	6.42611	355
0.599957	0.26024		5.32314	5.07029		356
0.319413	0.11451	0.354528	1.88762	1.6081	3.15989	357
0.299585	0.2867	0.110547	3.81787	3.96844	9.85312	358
0.24329		0.214557	2.35326		21.211	359
0.298104		0.549118	2.84839		55.1589	360
0.371371			5.6873			361
0.235788	0.200768	0.168892	0.643806	1.09052	0.77396	362
0.501559	0.135579		6.7696	1.26648		363
0.273645	0.151065		5.25214	3.20511		364
0.310575	0.113544	0.0919483	6.77763	0.793177	6.79301	365
0.324876		0.133322	2.5137		9.30126	366
0.328507	0.16309	0.336488	1.46018	2.26963	4.06049	367
0.558312	0.575744	0.134863	17.2704	21.323	9.73815	368
0.673794	0.248816	0.497813	2.59886	4.56225	36.1688	369
0.271894		0.332397	2.85881		11.1769	370
0.19642	0.113039	0.371375	2.02904	1.79953	24.0038	371
0.340086	0.108627	0.155938	21.0487	5.89444	5.99288	372
0.204123		0.190193	1.84954		7.33455	373
0.206918			2.83996			374
0.272679	0.309115	0.326263	4.78874	12.6531	9.78919	375
0.336434		0.888095	4.86363		34.0049	376
0.0108298	0.28465	0.405352	1.60557	4.92416	37.1234	377
0.195118	0.152624	0.16878	7.23279	4.20832	12.2539	378
0.573351	0.386426	0.449013	5.65134	19.734	33.9205	379
0.431839	0.320774	0.537157	6.11344	1.65969	13.3086	380
	0.185912	0.144977		0.851106	8.03254	381
0.17507		0.142902	2.83799		5.50643	382
0.449262	0.267483		5.50141	2.6408		383
0.213903	0.177948	0.205512	1.60865	1.88579	4.12519	384
0.225555			2.15437			385
0.428305	0.432649		34.3582	11.9915		386
0.3298		0.478228	3.97878		43.7953	387
0.194434	0.152038	0.338665	1.1307	0.916862	26.9879	388
0.164361	0.105685	0.568681	1.46248	0.042522	7.8187	389
0.523113	0.268735	0.382107	4.64972	3.37192	6.74256	390
0.240487	0.353602	0.257913	0.898633	3.31342	12.6562	391
0.23136		0.112838	3.16708		0.727462	392
0.561053			18.7858			393
0.0878185	0.202075	0.388405	0.572871	3.72689	5.52685	394
0.500096			1.27751			395
0.10716	0.120376	0.274804	2.81968	1.25722	50.0488	396
0.14836		0.160327	2.75424		7.75725	397
0.183545	0.229595	0.664902	0.42063	2.03323	8.92177	398
0.208211	0.18995	0.531614	4.14806	3.16295	139.375	399
0.481469	0.309373	0.456632	1.18898	2.12581	31.6142	400
0.419935			1.38478			401
0.406462		0.467923	4.07139		0.260523	402
0.407816	0.213838	0.169024	1.71404	1.2104	3.53384	403
0.221536		0.158332	2.98682		2.40026	404
0.330513	0	0.202331	17.6266	1.17231	26.6759	405
0.30561	0.142937	0.379168	2.38055	6.88093	26.4133	406
0.529342	0.376859		19.1941	16.533		407
0.431313		0.416587	11.039		8.69089	408
0.34964			3.31951			409
0.230478		0.287777	2.41171		9.27799	410
0.15873	0.1143	0.239919	1.04194	0.641708	0.167402	411
0.118419			5.88328			412
0.289169	0.140684		0.667318	0		413
0.255239		0.0451624	0.307836		0	414
0.34209		0.320579	16.132		28.0677	415
0.0405996	0.0509641	0.168355	0.100407	0.463706	16.4498	416
0.146898		0.187824	2.3457		7.09597	417
0.828606		0.362045	9.77515		7.89319	418
0.430166			12.1458			419
0.6162	0.175058	0.501532	34.4366	1.11766	29.0407	420
0.221638	0.118576	0.143321	14.923	0.851106	19.7284	421
0.238102		0.243287	1.2277		18.803	422
0.127142	0.160667	0.213629	0.0664891	1.21546	1.3263	423
0.133875	0.211041	0.453976	0.413654	1.68366	11.5675	424
0.256094	0.211758	0.294101	4.2513	1.42845	9.63039	425
0.335594	0.160187		15.4401	1.56768		426
0.200256	0.151517	0.225619	23.4222	7.86742	33.8572	427
0.22162	0.145638	0	5.74414	2.49094	35.2988	428
	0.215122	0.199345		2.27141	4.6107	429
0.411567	0.423232	0.313503	4.81788	7.46402	6.2448	430
0.152847	0.0940335	0.129511	3.30274	1.80475	7.24443	431
0.306888		0.140893	3.80942		1.24571	432
0.394898	0.150824		30.8204	2.32347		433
0.073958	0.121236	1.19499	0.0900624	0.211646	51.4783	434
0.551818	0.346495	0.587566	15.3346	21.8067	129.758	435
0.486939		0.174826	68.5666		6.5542	436
0.117377			2.13487			437
0.121257	0.0500875	0.228056	1.36372	0.65311	12.141	438
0.317414	0.126872	0.172937	5.80675	5.24742	40.6734	439
0.0883984	0.0728644	0.134867	2.97538	3.13357	5.81173	440
0.380913	0.20937		3.96043	1.19571		441
0.136132			3.92278			442
0.205379	0.149919	0.377495	2.84193	1.80754	4.66612	443
0.152589		0.262793	2.606		4.0197	444
0.490325	0.273753	0.462666	24.3452	5.86554	0.504825	445
0.306132	0.356352	0.859137	0.926224	9.09889	8.63629	446
0.230223	0.081447	0.281863	1.38895	1.98466	10.0279	447
0.137592	0.206512	0.119845	1.79424	4.52933	8.7003	448
0.139443		0.108428	15.0155		4.87591	449
0.109992		0.21329	1.11007		35.005	450
0.348969	0.188923	0.235961	3.68464	4.09162	9.34441	451
0.367048	0.303427		14.2026	19.6466		452
0.258589	0.0874564	0.59702	3.04754	0.081577	27.3043	453
0.176851	0.0766552	0.0793319	1.19883	0.944155	2.79625	454
0.266143	0.117705	0.199432	1.49191	0.211539	4.63493	455
0.201367	0.162225	0.329746	1.46263	0.812619	11.2097	456
0.1848		0.255995	0.706966		17.3356	457
0.308939	0.247733	0.0944379	6.57727	3.59255	2.30631	458
0.236216		0.16258	16.2148		10.7947	459
0.651104	0.231744		24.1041	3.16995		460
0.0485503	0.129112	0.214537	0.26975	1.03278	16.9365	461
0.348905	0.219636	0.166309	8.62965	2.01954	1.12037	462
0.45392	0.204606	0.363781	9.61609	3.41377	48.2567	463
0.174695	0.0460919	0.271906	2.49116	0.413378	3.14775	464
0.283248		0.280865	2.39958		7.1372	465
0.456	0.232403		15.986	2.24292		466
0.256509			2.55802			467
0.30597		0.378456	4.62561		17.3018	468
0.0691268	0.159755	0.66824	0.656418	1.78943	19.5749	469
0.208913	0.22738	0.243954	1.31769	1.58524	2.30224	470
0.327465	0.182462	0.336222	1.37457	0.991935	16.594	471
0.383573			5.85707			472
0.382105	0.160427		6.32176	1.34376		473
0.124044	0.105657	0.134163	0.278196	0	15.227	474
0.219127	0.132619		1.65244	1.8195		475
0.212543		0.189166	6.75231		1.73088	476
0.0758348	0.0828561	0.245677	0.259744	0.350864	11.5436	477
0.229362			3.53442			478
0.0920058	0.158627	0.145625	2.07712	1.96727	4.26251	479
0.123943			0.966884			480
0.0820245	0.11837	0.250566	0.140438	0.432424	6.89876	481
0.265359		0.221798	6.81931		5.1864	482
0.0997896	0.123015	0.0980713	1.05778	0.305237	2.02849	483
0.0811943			0.528955			484
0.141741	0.113055		2.87599	2.12747		485
0.484461			18.6055			486
0.202541	0.162174	0.164588	3.33308	0.937029	1.62686	487
0.0644349	0.125783	0.119562	9.71378	1.37594	8.05266	488
0.1759		0.282339	2.22578		56.0786	489
	0.23011			1.6902		490
0.180153		0.286805	2.35943		8.90372	491
0.116839	0.275983		1.66925	3.69486		492
0.208853		0.38364	0.552734		2.33583	493
0.0100763			3.60535			494
0.199129	0.231356	0.608664	0	3.10008	63.8509	495
0.0406781		0.203664	3.6506		8.77845	496
0.963112	0.285886		111.895	2.78056		497
0.115647	0.195716	0.195654	4.08763	2.50916	2.97798	498
0.0920624	0.119301	0.173227	8.61454	1.6723	15.9905	499
0.251626	0.327913	0.202546	7.49111	2.67089	0.783564	500
0.193939			10.4472			501
0.0370185	0.166629	0.146423	4.23568	0.426663	4.96649	502
0.185137	0.140219	0.283529	9.9241	0.704193	53.2948	503
0.264719	0.147386	0.526419	8.3547	1.89233	0.254337	504
0.276571	0.128	0.276659	1.21139	0.996751	21.2163	505
0.396394			5.75889			506
0.207935	0.345214	0.388548	13.5844	13.9382	22.6227	507
0.139105	0.265905		17.508	7.62355		508
0.300958	0.198343	0.349042	1.24769	0.626158	4.34709	509
0.386874	0.303219		8.49422	2.63936		510
0.0479394	0.075433	0.163001	3.75495	0	8.75883	511
0.348455	0.117785	0.223309	3.83257	0.930568	6.83108	512
0.114903	0.397816	0.587358	14.3138	63.7752	75.8133	513
0.390055	0.155324		9.12447	2.71623		514
	0.139422	0.208393		2.12329	23.469	515
0.444414	0.225022	0.336454	22.0936	2.63549	16.959	516
0.768596		0.551214	54.165		0.336223	517
0.554638	0.218831	0.232369	105.841	3.15545	28.0574	518
0.23817	0.140087	0.347674	2.32679	0.106974	5.60966	519
0.263982	0.148904	0.459356	3.68403	4.24223	0	520
0.284658	0.256602	0.16261	5.69172	14.781	23.6282	521
0.199868	0.152936	0.358018	3.69497	1.89755	5.97838	522
0.231686	0.124885	0.209186	25.9218	1.41083	8.33618	523
0.101701			2.03058			524
0.148867	0.185058	0.221983	4.00736	1.39978	7.59929	525
0.52631	0.234286	0.36362	33.7723	13.159	7.50858	526
0.28379	0.273298		8.90999	6.58538		527
0.112846	0.395159		8.78615	0.591268		528
0.171084	0.221669	0.361814	5.88686	0.766456	18.1172	529
0.302851	0.322501		6.70697	8.96565		530
0.227102	0.182926	0.185466	2.33525	1.62102	5.43929	531
0.122614	0.183842	0.210598	6.04288	2.26076	10.0791	532
0.363167	0.205777		1.88301	0.422579		533
0.25344			9.35633			534
0.17097	0.115034	0.489916	1.96718	0.510482	51.6309	535
0.18788	0.155334	0.302503	0	0	18.0996	536
0.194052	0.182321	0.277588	18.3783	3.08115	7.8259	537
0.0325953	0.123006	0.384377	11.2086	3.52819	103.811	538
0.448628		0.885949	4.93801		2.63999	539
0.329179	0.131731	0.489308	1.83392	0.360596	1.06303	540
0.406285	0.278225	0.400334	5.00365	2.09616	4.00429	541
0.0440754	0.106525	0.235985	1.41751	0.189287	6.6482	542
0.19292		0.286507	13.1164		5.05764	543
0.219018	0.0791865	0.343027	0.0436323	0.450735	5.22583	544
0.390503	0.626286	0.429484	5.30472	20.6305	31.8191	545
0.098881			8.25889			546
0.207815	0.110346	0.230007	13.9892	2.89154	8.96241	547
	0.160409	0.285176		0.429206	29.6551	548
0.773677	0.173308	0.342208	2.06767	0.722294	9.01258	549
0.0710739		0.149969	8.80693		8.42584	550
0.0616342	0.215378	0.473431	6.04288	3.18882	8.94423	551
0.182774	0.121154	0.171084	3.58146	0.692153	7.2212	552
0.138141		0.320246	9.74997		9.33729	553
0.20438	0.0902952	0.263944	0.904587	0.0340107	4.8465	554
	0.300921	0.248358		4.02492	4.09889	555
0.154119	0.293019	0.204093	4.34394	4.57602	8.76688	556
0.254643	0.100212	0.193704	2.68561	1.26176	15.1426	557
0.302333	0.183072	0.102463	2.16624	7.7047	0.0906129	558
0.213575	0.0858898		8.73924	0.754443		559
0.226065	0.144913	0.152951	2.46342	0.221518	2.51005	560
0.225693	0.146866	0.122094	2.42601	1.87726	4.98514	561
0.500384			26.1498			562
0.12756		0.197883	4.13875		8.23981	563
0.215828	0.213483	0.269205	4.85548	2.51433	8.39199	564
0.189996			0.79426			565
0.161734	0.107601	0.174015	2.34149	0.328201	1.27352	566
0.476198	0.260489		6.08237	3.44387		567
0.515939	0.356806		4.72667	2.00627		568
0.376887	0.348674		14.1049	9.75821		569
0.0472163	0.0580045	0.278591	1.73452	0.22211	12.093	570
0.101484	0.0943628	0.322057	0.13283	0	2.49782	571
0.245228	0.125127	0.157236	1.90557	1.58015	5.70722	572
0.388104		0.638514	4.00736		47.4592	573
	0.206624			3.70434		574
0.0596764	0.216287	0.182535	5.5299	8.76069	11.5678	575
0.188924	0.207537	0.349316	0.513165	0	9.27946	576
0.133178	0.171691	0.480224	0.904587	1.25171	25.8086	577
0.234888	0.207684	0.167745	1.56248	6.0863	4.41666	578
0.0241172			3.41787			579
0.38584	0.266174	0.336147	7.99777	5.40046	13.392	580
	0.215333	0.266117		0.882109	33.7098	581
0.108751	0.147483		20.277	1.55054		582
0.189446	0.116255	0.286491	0	1.15859	7.38726	583
0.41563		0.408925	7.3833		16.7745	584
0.123268		0.126329	2.47586		12.9097	585
0.917497			27.7847			586
0.10969	0.133409	0.428041	6.90089	1.19425	17.4069	587
0.28585	0.298478		2.52717	1.53295		588
0.276283		0.297576	5.6318		4.65938	589
0.213575	0.285619	0.967183	0.878561	0.184528	56.0755	590
0.198343	0.0477269	0.166203	0.71995	0	12.508	591
0.366991			5.825			592
0.3148	0.0895326	0.262622	1.04091	0	0.125446	593
0.734229	0.427883		9.156	3.11363		594
0.253208	0.0861262	0.149259	6.02287	0.174953	14.0637	595
0.308237		0.169824	5.15634		10.2958	596
0.516164	0.184658	0.106636	22.8892	0.647686	6.43968	597
0.99799	0.377239		31.5763	23.5432		598
0.247365	0.176605	0.19352	2.15399	1.35127	25.846	599
0.266206	0.247269	0.17843	9.67085	4.58508	2.20011	600
0.263617			11.4573			601
0.216849	0.144146	0.138593	1.83758	1.24789	3.74513	602
0.674479	0.459644		2.78038	4.31469		603
0.313194	0.177463	0.440509	2.6814	0.613752	1.68835	604
0.228742	0.187437	0.629367	6.74532	0.862166	31.3037	605
0.144558	0.294587	0.37028	6.02709	20.292	8.97653	606
0.275158	0.115034	0.26368	8.1818	0	7.40881	607
0.519356	0.28453	0.544913	6.4342	7.82275	12.3816	608
0.231905	0.159855		7.39391	17.0546		609
0.296049	0.162588		3.37284	3.59222		610
0.537465	0.164266	0.275075	5.91564	1.24924	24.985	611
0.17905		0.216267	2.9194		7.88195	612
0.161679	0.0823379	0.151232	2.72142	0.992946	18.6055	613
0.154175	0.152448	0.381682	0.318693	1.5956	10.0168	614
0.162761	0.199681		5.58432	1.01981		615
0.472936	0.275311	0.319114	3.73872	2.00175	5.94188	616
0.175301	0.0725591	0.339828	5.01646	1.1765	18.7022	617
0.16231			4.90794			618
0.285839	0.435045		3.16586	7.5366		619
0.241495	0.195985	0.364173	5.17035	2.79383	48.1025	620
0.279329	0.314099	0.194533	11.8326	4.7594	14.9176	621
0.374882	0.112806	0.201736	9.22167	0.165293	3.547	622
0.473136	0.186575	0.356728	2.58933	1.01784	9.3787	623
	0.235289	0.272254		1.20992	6.40728	624
0.221532	0.255451	0.520121	0.221518	1.23964	3.7434	625
	0.363025	0.237384		2.54535	7.82382	626
0.196921	0.125783	0.326884	7.94164	0.734391	54.0098	627
0.829487	0.532724	0.303273	23.8269	2.11244	3.81694	628
0.433434	0.300131	0.35893	7.40565	1.21341	1.85992	629
0.0838234	0.132254	0.302565	1.84725	0.85819	13.7988	630
0.608945	0.541158	0.367314	7.56694	3.54431	6.02862	631
0.656247	0.192321	0.994225	8.90028	8.03022	135.846	632
1.44568	0.45642	0.643323	205.18	15.6835	15.7637	633
0.39484	0.140102		11.5264	0.905842		634
0.297674	0.361555		6.06108	7.02115		635
0.394054	0.285303	0.310815	2.58725	0.838244	5.20545	636
0.406569	0.293831	0.310061	5.28435	2.09616	19.1074	637
0.251953	0.0908363	0.343027	1.83392	1.75577	7.64913	638
0.405917	0.206486	0.141228	3.7899	0.596835	2.0912	639
0.243102	0.138256	0.302311	3.17582	0.312341	53.9486	640
0.51785	0.11649	0.321586	7.10529	0.759437	6.97844	641
0.559524	0.334069		8.39172	5.53931		642
0.392743	0.18161	0.219638	2.76996	1.81043	3.56617	643
0.253702		0.287889	6.93154		10.2681	644
0.175384	0.122634		1.36944	3.83002		645
		0.888479			3.91902	646
0.181545			2.1612			647
0.126336	0.151332	0.13955	2.37906	1.66628	16.4492	648
0	0.258983	0.392886	7.26962	5.07736	0.771638	649
0.198569	0.0894581	0.310034	5.49458	0.289106	10.578	650
0.292153	0.183187	0.319967	5.45277	1.04927	24.6602	651
0.31536	0.242662	0.21867	0.827428	0.746381	6.82557	652
0.50511	0.144947	0.184448	13.9661	1.2949	9.78135	653
0.280468	0.246802	0.237706	0.533723	2.03133	6.08558	654
0.157071	0.127633	0.210047	1.16132	0	3.83574	655
0.257607	0.25249	0.227792	2.36966	0.438401	2.18414	656
0.275086	0		6.64176	0		657
0.316746	0.217826	0.418487	3.96182	4.07296	31.0864	658
0.322451	0.608339		4.73739	23.3855		659
0.205595	0		2.29859	0		660
0.210377	0.171195	0.201256	0.753972	0.574578	0.459648	661
0.416867	0.401041	0.510788	1.8261	0.568234	6.07483	662
0.193367	0.112941		1.00731	1.13814		663
0.158019	0.200435	0.171084	0.742156	0.215143	4.01785	664
0.568585	0.131088		44.6399	1.19518		665
0.179282	0.107592	0.215395	0.764035	1.04927	15.4375	666
0.382506	0.190219	0.218184	5.7803	0	5.2872	667
0.761072	0.394214	0.396772	33.3111	1.20255	7.66962	668
0.483942			4.48466			669
0.224362	0.189512	0.319158	0.928411	2.15688	2.59368	670
0.309186	0.182343	0.479258	1.94357	1.49486	15.9479	671
0.247866	0.213417		0.776221	0.311112		672
0.311228	0.642268	0.486107	1.96047	9.68655	13.3537	673
0.687779	0.0737689	0.332412	8.00615	0	2.95542	674
0.194277	0.0974167	0.116271	3.34981	0.0468744	5.44748	675
0.270048	0.240158	0.213811	1.56038	0.887143	1.90284	676
0.318244	0.407266		1.24082	0.695547		677
0.228407	0.196484	0.230116	1.50546	1.09957	4.96649	678
0.324032	0.273298		1.65352	1.07575		679
0.233753	0.221267	0.284097	1.35754	1.27179	6.71804	680
0.307801	0.110153	0.286476	5.24219	1.02501	17.8704	681
0.204976	0.181596	0.241185	2.76016	3.46089	4.26563	682
0.500407	0.221053		5.07222	4.5111		683
0.142215	0.154402	0.146373	3.84858	1.30675	4.08522	684
0.116335	0.092961	0.112351	1.09779	0.781301	7.52209	685
0.199654	0.160882	0.264209	0.491531	0.740948	13.5762	686
0.172989	0.155324	0.174657	6.72853	1.44327	12.7988	687
0.329846	0.423404		8.00047	7.4118		688
0.198605	0.11804	0.648863	1.82219	0	50.5457	689
0.30883	0.780285	0.407458	1.1389	31.0434	25.8839	690
0.281602	0.158322	0.333343	7.5496	1.43336	64.0393	691
0.276134		0.0483075	3.47456		0.188239	692
0.33773	0.175125	0.330513	3.37518	1.04091	9.2535	693
0.435764	0.158784	0.198846	8.72358	1.28108	16.1041	694
0.246315	0.341956	0.688328	0.397363	2.62477	4.13496	695
0.510888	0.370411		2.946	1.22223		696
0.173227			6.94178			697
0.206561	0.0943686	0.239908	1.95322	0.285722	31.1552	698
0.424326	0.0650947	0.437271	8.73351	0	0.671776	699
0.420161	0.140164	0.176442	3.899	0.690944	1.96225	700
0.255604		0.318467	0.588355		13.1594	701
0.382759	0.276844	0.334041	9.71329	2.78315	33.5698	702
0.206078	0.0964795	0.239663	2.9121	1.23568	30.3651	703
0.321017	0.311303	0.0582221	5.76444	3.16165	0.0452798	704
0.130385			5.21096			705
0.343649	0.0816523	0.320776	3.71142	0.39436	7.47811	706
0.374407	0.226306		20.6764	3.61743		707
0.157782	0.0934294	0.173704	5.59744	0.356034	31.6956	708
0.379382			1.20302			709
0.234272	0.235765	0.261381	8.57581	6.01574	18.0736	710
0.330147	0.194152	0.296087	2.57063	10.3356	5.07745	711
0.286655	0.312696		1.75857	2.41013		712
0.28339	0.0770756	0.328887	1.86326	0.266818	7.68459	713
0.400135	0.381606	0.307799	23.0014	15.7088	37.9055	714
0.317626	0.16963	0.251231	8.42793	0.862166	6.2183	715
0.292076	0.232866	0.423568	5.66424	2.53684	6.8908	716
0.529031	0.262734		6.51919	1.54729		717
0.312304	0.19997	0.266943	16.8511	5.81021	30.5653	718
0.219029	0.185529	0.134629	2.39582	2.28707	8.93605	719
0.203251	0.201062	0.275288	0.93599	2.23277	13.6203	720
0.321477			3.52584			721
0.274588	0.299545		5.24205	3.99894		722
0.392892	0.123656		24.8898	2.49626		723
0.367526	0.170196		9.49522	1.63469		724
0.361023		0.201013	4.68489		5.29923	725
0.395792	0.279798		6.88092	5.23665		726
0.435766			3.55015			727
0.263277	0.167361		2.04989	0		728
0.215757	0.183732	0.254444	3.13971	1.38979	15.1285	729
0.27521	0.154175		2.14892	1.41692		730
0.209219	0.12717	0.199327	2.67762	0.472951	19.1293	731
0.268474	0.352059	0.391915	1.8845	5.06496	26.0116	732
0.243368	0.125189	0.236492	0.638468	0.100008	4.26767	733
0.225717	0.292692	0.813028	1.04858	3.12862	13.4404	734
0.277088			1.77524			735
0.302311	0.187669	0.286378	6.55511	6.08116	17.4647	736
0.545898	0.430167	0.328616	7.53283	5.64457	6.99082	737
0.224535	0.252052		3.08951	3.08373		738
0.267598	0.170554	0.163476	5.00468	6.8447	8.38004	739
0.229228	0.116255	0.212755	1.52119	0.486059	7.90914	740
	0.256446	0.134919		2.39336	3.78208	741
	0.236154			2.95905		742
0.357602	0.149559	0.230116	17.841	3.62986	21.8458	743
0.327627	0.185272	0.493267	4.61482	0.645811	10.4794	744
	0.370164			2.35711		745
0.261878			2.61015			746
0.32536	0.237754	0.304377	8.79545	26.1376	28.5017	747
	0.332408			4.69079		748
0.154465	0.110017	0.135568	3.25088	0.702227	8.58741	749
0.380451	0.379298	0.761096	1.67962	1.47799	9.79618	750
0.341575			1.94039			751
0.330715	0.369803	0.338088	2.64983	25.214	13.281	752
0.157249	0.112467	0.158596	0	0	1.81204	753
0.228364	0.281622	0.344692	4.16406	3.48075	13.2969	754
0.264936	0.168706		3.09736	0.686103		755
0.390807	0.656606	0.301295	4.86419	18.229	9.24198	756
	0.34386			8.61305		757
0.141575	0.0952654	0.315386	2.61225	1.55255	20.0496	758
0.208327	0.189969	0.231483	0.710547	0.179947	0	759
0.136747	0.120923	0.156123	1.94598	0.663884	15.8487	760
	0.201128			5.33066		761
0.422	0.267341	0.336972	10.5311	7.30964	17.2483	762
0.379115	0.272628	0.869993	2.41394	1.50513	50.2711	763
0.290507	0.213071	0.305449	3.01551	1.33966	7.95011	764
0.509434	0.166311	0.54285	8.82711	1.51727	19.47	765
0.277533		0.428836	0.945056		4.24494	766
0.277339	0.229647	0.474033	12.7573	2.36839	7.91955	767
0.198124	0.139179	0.185405	1.86408	0.0891804	19.932	768
0.205736	0.297713	0.308768	2.16614	2.21342	7.82014	769
0.331549	0.0699516	0.446035	3.39399	0.691603	12.6555	770
0.203423	0.161783	0.125913	2.44485	19.6454	6.88729	771
0.511923	0.239623	0.310009	8.84412	0.438401	3.63849	772
0.21229	0.333594		2.40671	5.41443		773
0.118806	0.161916	0.184135	1.10115	0.816253	13.5677	774
0.272628			1.46524			775
0.237701			1.90982			776
0.21229	0.140782		1.37378	1.19518		777
0.266795		0.254958	2.76183		20.9744	778
0.432725			4.12772			779
0.386886	0.307137	0.363107	4.39856	4.06727	4.62716	780
0.169894	0.161783	0.243347	4.27465	2.70756	16.3175	781
0.442974	0.311678	0.429725	5.14034	3.06879	11.8901	782
0.0953548	0.124163	0.0833521	1.68906	1.5386	3.58411	783
0.225785	0.6467		2.0721	8.53893		784
0.483514			3.11129			785
0.191204		0.274008	1.67798		0.135987	786
0.196829			1.41244			787
0.195508	0.150712	0.37881	3.15027	1.04826	9.74023	788
0.133945	0.119809	0.201649	2.9769	1.08949	24.5896	789
0.719227	0.284094		3.69007	2.60724		790
0.338951	0.134595		1.89531	1.27906		791
0.259225	0.130813	0.39375	1.11968	1.03673	11.2808	792
0.194758	0.812526		1.84004	111.386		793
0.392688		0.357437	11.0289		70.7165	794
0.288862	0.116		2.2427	0.701099		795
0.671904	0.479351	0.328492	6.19852	4.04771	1.87525	796
0.291879	0.153402		1.3038	0.878382		797
0.133212	0.184658		2.52804	1.66429		798
0.544945	0.180063	0.38504	11.3764	2.45728	10.1437	799
0.266851	0.331454	0.197162	9.03619	2.19518	4.10017	800
0.178235			4.98998			801
0.304823	0.163983		1.2978	0.876187		802
0.262623		0.266851	1.6389		25.0701	803
0.311746	0.137728	0.193969	7.8486	2.04989	8.67365	804
0.307312	0.168323	0.356178	2.14296	0.847499	10.3836	805
0.285623	0.135025		3.21978	0.125654		806
0.478928	0.345061	0.299025	4.83312	3.28897	9.24313	807
0.171084			0.976183			808
0.105461	0.117911	0.119092	1.5364	0.39048	1.82803	809
0.294351	0.190491	0.166203	4.08635	0.560506	9.27426	810
0.160624	0.0533664	0.177465	0.539679	0.438401	9.30549	811
0.138397			0.73735			812
0.236678	0.139422	0.325331	2.54909	0.783564	7.46748	813
0.536822	0.207185	0.376059	2.54808	1.75122	8.4743	814
0.18489	0.160041	0.298785	0.494029	0.140384	6.27341	815
0.149149		0.308385	3.18438		47.2428	816
0.502626	0.197875	0.332061	11.1852	5.56058	19.8116	817
0.315832	0.266384	0.433278	5.55442	0.491734	137.837	818
0.121358	0.107337	0.177465	2.99785	2.26075	7.02807	819
0.227845	0.202385	0.212294	4.30507	4.60698	5.46165	820
0.116376	0.106004	0.37534	1.3541	0.896953	73.5919	821
0.21329	0.114643	0.298173	1.48731	0.763407	18.9013	822
0.231642	0.18166	0.802972	8.86165	5.40728	133.206	823
0.315712	0.108024	0.306509	9.88991	0.818978	70.0879	824
0.132732	0.0678798	0.269021	2.19682	1.4979	25.9156	825
0.513679	0.132958	0.536203	13.3632	0.545286	49.4912	826
0.212294	0.291798	0.381579	0.745904	0.706143	47.1938	827
0.179493	0.145191	0.132958	1.43898	0.973566	23.803	828
0.160695	0.0649152	0.325799	1.80586	1.04187	9.04492	829
0.15905	0.0341381	0.204606	1.25126	0.297054	6.5927	830
0.281924	0.173897	0.127985	2.50858	0.947201	1.94041	831
0.147163	0.151523	0.157877	1.88124	2.07712	2.44899	832
0	0.040871	0.198204	1.87415	0.362967	2.66153	833
0.173261	0.0737907	0.30948	0.823538	0.718429	46.4649	834
0.130241	0.166081	0.359854	1.04415	1.32995	34.8883	835
0.132445	0.095511	0.300553	3.77439	2.26766	28.4016	836
0.237563	0.159533	0.869838	0.503922	0.357514	30.9303	837
0.164521	0.341753	0.485228	2.49428	4.86549	22.6041	838
0.291198		0.334891	2.91027		15.8675	839
0.307355	0.321653	0.294758	4.01859	3.75822	8.62804	840
0.327163	0.228722	0.250216	3.16939	0.862424	9.14346	841
0.371292	0.164782		2.69965	0.405427		842
0.252078	0.26908	0.57629	5.19899	9.40665	18.1891	843
0.165979	0.141427	0.0765036	4.02182	0.0697989	0.893294	844
0.465149	0.178956	0.458565	1.42799	0.319535	7.06109	845
0.52345	0.274265	0.412783	4.89201	0.944165	11.333	846
0.416948	0.21007	0.188101	7.03719	2.21258	4.06054	847
0.195179	0.149408	0.341826	3.18758	1.522	11.8064	848
0.474425	0.332155	0.314204	15.4135	2.68182	13.5344	849
0.244424	0.154184	0.463283	1.24245	0	0.343125	850
0.362149	0.194394	0.412087	4.47862	1.35397	10.9342	851
0.354681	0.202734	0.216499	1.49375	0.365337	1.93571	852
0.306607			0			853
0.135575	0.109837	0.363948	0.503922	0	23.5575	854
0.162156	0.137969	0.270757	1.11248	0.736368	20.76	855
0.221126	0.294273		2.91644	0.626059		856
0.113937	0.126334	0.126032	3.09304	1.16705	4.25432	857
0.318081	0.139482	0.327664	2.56537	0.289106	1.62796	858
0.093439	0.300867	0.322637	1.37167	1.58905	62.0381	859
0.698256	0.308208	0.458288	15.3962	0.374533	3.22655	860
0.23807	0.186252		2.24336	1.88604		861
0.185317		0.166234	8.61362		17.3204	862
0.52685		0.470508	17.9799		24.8349	863
0.29017	0.357998	0.194879	6.37458	2.62536	9.11182	864
0.235639	0.215831	0.32657	0.340362	2.11124	51.2145	865
	0.49593	0.532289		4.72576	8.10772	866
0.519708	0.187437	0.21174	9.75827	2.18896	4.56212	867
0.224906			6.39207			868
0.173819		0.132997	5.03406		1.9233	869
0.20835	0.187417	0.268273	1.85268	1.47919	6.56458	870
0.240244	0.22738	0.491699	1.83073	1.2191	25.5953	871
0.45019			10.1165			872
0.320747	0.134629	0.348734	1.53853	0.725143	6.41953	873
0.158325	0.198461	0.262446	0	0.512599	50.8738	874
0.44253	0.199681	0.288946	9.10675	0	22.4976	875
0.405896		0.297776	3.8362		18.4198	876
0.337684	0.436802	0.32644	9.72261	10.3628	61.7847	877
0.212373	0.126367	0.161812	2.04324	2.21706	3.7313	878
0.641202	0.104428	0.611076	3.88183	0	17.2756	879
0.179763	0.167447	0.262446	7.69382	0.311087	1.41155	880
0.12421	0.0755942	0.140823	8.58646	0.61616	3.49417	881
0.215629	0.151501	0.336676	2.86438	1.09458	13.147	882
0.113413	0.128446	0.170479	0	0.675099	23.5375	883
0.389858	0.241718	0.339861	0.978279	1.66357	3.05963	884
0.200711	0.121507	0.178675	6.16615	0.281527	11.1257	885
0.170739	0.158049	0.0718876	2.58985	1.86281	0	886
0.507438	0.422418		2.66109	6.09761		887
0.476084	0.217725	0.172906	4.3467	1.44657	3.26729	888
0.395465	0.122664	0.232044	1.57319	1.1472	8.93877	889
0.420489			7.32396			890
0.172577	0.214967	0.117887	4.66984	2.84535	2.37156	891
0.20463	0.0934161	0.200985	0.739573	0.709342	11.9259	892
0.149917	0.0963571	0.14949	2.07808	0.433509	10.3018	893
0.621909	0.200885		8.41822	6.66441		894
0.186554	0.12463	0.164131	3.41136	1.29054	7.27342	895
0.222629	0.0109785	0.26174	5.05233	0.747543	0.883005	896
0.100164	0.224013	0.209581	0.250859	2.27001	0.676512	897
0.590519	0.27888	0.595529	16.7385	4.42669	61.1391	898
0.873053	0.184795		246.055	3.99313		899
0.135089			1.90876			900
0.657297	0.408202	0.616794	13.1841	13.3954	2.85991	901
0.177824	0.212212		7.23507	4.01008		902
0.17738	0.106981		2.31783	1.61321		903
0.288839			7.15013			904
0.504092	0.214356	0.448924	5.71196	0.765326	5.17788	905
0.161327	0.116077	0.187797	7.56447	5.79789	96.619	906
0.497422	0.278898	0.427243	5.11004	0.81365	5.54511	907
0.216564	0.175031	0.204261	6.10515	2.97723	16.4458	908
0.375405	0.30122	0.707334	6.18509	2.47642	29.421	909
0.141168	0.0520163	0.420567	0.926011	0.618778	13.8932	910
0.320855			0			911
0.315384	0.239552	0.505849	11.3448	5.333	47.5385	912
0.556765	0.166037	0.819373	18.8672	2.81765	13.5918	913
0.359969			2.95247			914
0.279403	0.128211	0.575351	4.56614	2.0841	45.7854	915
0.211122	0.0653656	0.322824	4.37212	1.43431	10.1917	916
0.7835	0.251289	0.429196	73.8059	3.67662	0	917
0.276785	0.166627	0.283664	5.42256	2.27604	16.8189	918
0.161027			3.22403			919
0.133227	0.394985	0.372402	0.275055	2.19103	0.458951	920
0.25516	0.100299		14.7717	3.65909		921
0.190243			3.58064			922
0.157752	0.120493	0.188834	1.44178	2.34316	9.48041	923
0.0601992	0.0880051	0.107329	0	0	4.68551	924
0.185595	0.197546	0.192364	5.96742	3.75188	21.7224	925
0.383159	0.121734	0.0268172	24.7112	3.05635	1.26947	926
0.223127	0.196326	0.261205	1.17465	0	22.7479	927
0.233763	0.104748	0.184761	14.1195	1.60934	17.0901	928
0.240863	0.20193	0.277682	1.59631	0.43734	2.91099	929
0.666022	0.177764	0.256863	28.2211	0.535695	12.7988	930
0.264598	0.162296		3.90178	0.893294		931
0.219503	0.0914422		1.4142	2.86114		932
0.333998	0.0931422	0.2116	5.21183	0.362536	28.0704	933
0.423265	0.157159	0.281161	5.17521	0.914461	11.6033	934
0.218639	0.0628346	0.380927	1.39354	0.893257	11.5197	935
0.132445	0.124825	0.429196	0	0	12.3143	936
0.435695	0.195411	0.303383	1.02207	0	11.2777	937
0.265427	0.117067	0.171417	1.75892	1.1613	4.83959	938
0.151645	0.0937908	0.219182	0.219669	0	6.50414	939
0.288297	0.292705	0.393208	3.72832	1.14001	66.1741	940
0.321281	0.319896	0.232936	1.7007	2.20333	26.1276	941
0.150448	0.140823		0	0.980931		942
0.200712	0.165152	0.21844	1.96235	2.91946	15.9382	943
0.313352			19.0826			944
0.435029	0.34337	0.517234	11.1309	1.41187	7.25063	945
0.393467	0.145782		2.8354	0.830187		946
0.233441	0.0981447	0.170489	0.843106	0	3.04611	947
0.237056	0.201351	0.23004	1.43258	0.609769	4.97091	948
0.393939	0.308106	0.75273	9.65644	4.3123	19.1146	949
0.140471	0.152005	0.170783	5.04751	2.88423	14.609	950
0.295863	0.201351	0.382718	2.49946	0.642706	16.214	951
0.156419	0.127541	0.351287	5.93328	1.60687	18.3653	952
0.254125	0.185378	0.377865	1.47859	0.647368	42.8767	953
	0.234811	0.201857		1.02501	13.2911	954
0.20463	0.307334	0.233159	1.28358	2.75998	3.58205	955
0.288788	0.158643	0.357185	0.807828	0.442643	5.3917	956
0.220474	0.128825	0.184086	2.5336	2.35504	10.7187	957
0.278104	0.278031	0.141247	6.32725	2.65783	2.15108	958
0.450462	0.208293	0.542736	5.95266	1.8454	122.421	959
0.606984	0.158049	0.468583	22.9836	1.64421	59.6754	960
0.403922	0.295272		3.65088	4.06558		961
0.342276	0.190617	0.268484	11.5914	8.54258	38.827	962
0.291311	0.259222	0.441733	4.74584	6.48086	20.6983	963
0.106951	0.113005		5.18619	4.44593		964
0.192429	0.150683	0.261284	2.81869	0.204555	6.62805	965
0.500147	0.266196	0.715033	6.18509	6.32995	16.4996	966
0.240101	0.137666		1.00328	0.709342		967
0.251822	0.17515	0.273753	0.794184	2.60511	13.652	968
0.645921	0.23264	0.251358	6.2689	3.67476	13.869	969
0.171968	0.149408	0.216317	2.58005	2.98868	17.087	970
0.276287	0.325173	0.4084	1.39583	1.71194	30.5001	971
0.337385	0.274564	0.418705	1.45328	0.811471	27.9222	972
0.206127	0.218394	0.413936	0.464678	0.758855	4.01524	973
0.230981	0.22387	0.340107	0.533843	0	10.4675	974
0.307725	0.282079	0.312017	2.34192	0.859067	10.2877	975
0.186514	0.252086		4.50302	1.3443		976
0.435028	0	0.317906	3.8796	0	14.1208	977
0.34039			17.0715			978
0.240498	0.116861	0.362622	3.98797	1.83862	73.2541	979
0.388112	0.396448	0.40654	3.3003	1.1279	5.71984	980
0.215629	0.174271	0.421898	0.441522	0.00489327	7.25665	981
0.527386	0.359788	0.550632	5.54887	0.966966	37.8479	982
0.383159	0.214933	0.46217	5.84895	3.37246	23.8882	983
0.292452	0.135349	0.195766	1.65192	0.804923	8.13129	984
0.278364	0.192361	0.164795	8.9296	1.98879	13.3752	985
0.187993	0.13402	0.307725	2.20267	0.83752	24.5721	986
0.504699	0.202509		32.7336	1.37754		987
0.534826	0.237977	0.436398	9.04101	2.08994	23.6292	988
0.3117	0.248625	0.608804	1.86885	0.691156	71.7288	989
0.355304			8.38985			990
0.201693	0.113735	0.215378	3.7232	1.4512	1.46373	991
0.133137	0.167101	0.174623	3.25628	2.97397	8.4449	992
0.231905	0.130131	0.340671	2.59048	1.23859	11.4303	993
0.361469	0.383825	0.485254	5.17141	5.35648	15.7789	994
0.359427	0.114679	0.459655	5.18453	0.738804	20.8184	995
0.118106	0.074547	0.196417	0.485472	0.87834	7.91867	996
0.280183	0.137666	0.291428	2.15254	0	1.64386	997
0.113988	0.255534	0.335698	0.565991	2.668	9.95277	998
0.347404			2.32987			999
0.13096	0.242869	0.371009	0.253391	0.952334	5.54511	1000
0.336037	0.166037	0.205786	0.926011	0	7.47336	1001
0.0737142	0.161606	0.129861	0.209969	0	6.41452	1002
0.321548	0.158939	0.424567	1.64265	1.11893	17.9848	1003
0.478205	0.251216	0.7183	7.04191	4.60588	284.127	1004
0.251311	0.156267		1.02375	1.10474		1005
0.473408		0.482099	0.968369		4.41942	1006
0.260563	0.175797	0.233802	2.76831	3.52054	29.026	1007
0.199311	0.110947	0.228167	2.19988	1.29885	4.18818	1008
0.270392	0.216664	0.320851	2.53835	1.11082	32.0026	1009
0.317888	0.0879548	0.166101	13.1021	1.0843	7.6406	1010
0.295338	0.1681	0.300373	0.641522	0.301419	12.0096	1011
0.62981	0.192652	0.543341	38.6424	0.645038	10.97	1012
0.138006	0.154184	0.132178	0.286806	0.36606	9.60193	1013
0.48568	0.209737	0.268688	34.0011	0.709342	11.6153	1014
0.48508	0.154184	0.28932	3.12896	0.668219	7.70753	1015
0.426133	0.313461	0.307249	2.43625	3.06697	12.3084	1016
0.282525	0.369664	0.19208	2.13824	12.6195	10.2397	1017
0.125512	0.132958	0.428742	1.01915	0.626448	31.0343	1018
0.207327	0.236725	0.576764	0.871371	1.10097	3.75789	1019
0.386702	0.154134	0.245725	50.5754	1.16012	4.1382	1020
0.266374			7.65297			1021
0.177805	0.153249	0.228653	2.82335	1.89999	2.66223	1022
0.118449			2.0969			1023
0.456686	0.163068	0.251375	4.00941	1.10626	3.17129	1024
0.257554	0.250928	0.219834	4.13315	0.975305	0.598999	1025
0.179733	0.108679	0.387142	1.51728	2.33813	24.3088	1026
0.156237	0.100435	0.0942303	0.365383	1.09643	5.32529	1027
0.185284	0.358174	0.410214	1.90251	1.39765	7.12079	1028
0.078919	0.0568276	0.204325	0.526618	0.415763	16.2512	1029
0.18698	0.100651	0.159299	0.729882	0.612587	3.97038	1030
0.234899			5.75713			1031
0.291284	0.144775	0.384447	5.68952	0	13.0068	1032
0.356857	0.200993	0.281128	5.31134	0	9.08273	1033
0.115774	0.0819581	0.258723	1.04675	0	25.6627	1034
0.285613	0.0570013	0.306216	16.9365	0	2.60105	1035
0.297565			6.71775			1036
0.203251	0.146111	0.22163	2.2935	1.01057	7.00974	1037
0.167973	0.227767	0.45828	2.71548	3.27523	32.1795	1038
0.220839		0.488779	3.45594		7.79731	1039
0.277257	0.174297	0.339538	0.404907	1.00289	19.0034	1040
0.159143	0.112889	0.323588	0	0	17.2052	1041
0.765897	0.231732	0.500077	20.422	0	14.0219	1042
0.167626	0.21372	0.461385	1.65846	0	0	1043
0.164883	0.11735	0.237276	1.58223	0	3.57034	1044
0.1679	0.122887	0.344256	5.69248	9.5743	3.82516	1045
0.119456	0.0540627	0.157754	0	0	3.86617	1046
0.107405	0.146123	0.327075	2.1067	0	52.356	1047
0.155603	0.0738852	0.330566	1.03447	0	25.8784	1048
0.304796	0.168999	0.325806	6.50094	3.14196	52.4743	1049
0.243574	0.149636	0.189927	9.21573	3.80347	12.342	1050
0.202617	0.167891		4.61232	3.34363		1051
0.449881		0.390503	8.27763		51.9112	1052
0.286043	0.121337	0.37529	7.47025	2.44447	25.074	1053
		0.318838			2.37509	1054
0.168206	0.126939	0.171712	0.805933	0	8.89656	1055
0.119897			1.16285			1056
0.7089	0.260431		1.89651	1.54144		1057
0.261314		0.554861	4.92532		36.4425	1058
0.138844	0.165829	0.0934742	0.332674	2.00266	1.00156	1059
0.164029	0.184818	0.26174	2.54985	1.35565	7.75325	1060
0.0913873	0.0898515	0.128446	2.18697	0	12.6742	1061
0.153973	0.1616	0.291138	3.84879	3.17887	39.702	1062
0.245605	0.230869	0.594471	4.20026	1.95966	18.8639	1063
0.0786691	0.112365	0.192973	0	1.3619	72.1219	1064
0.213152	0.200993	0.16866	12.3682	5.92472	18.059	1065
0.177824	0.168804	0.848619	3.85698	9.70941	48.7233	1066
0.467805	0.106884	0.248505	18.2275	1.90856	3.51249	1067
0.199305	0.128718	0.264931	8.22441	1.81816	18.0881	1068
0.286209	0.12368	0.510272	4.57846	0	35.748	1069
0.181982	0.251132	0.179282	3.02845	0	0.701777	1070
0.204805	0.256429	0.217766	2.71942	4.23148	8.29092	1071
0.704067			2.20897			1072
0.236519	0.226692	0.159802	5.17878	5.16526	8.34329	1073
0.244511	0.0881295	0.195849	4.20465	1.46554	7.3715	1074
0.320714	0.30043	0.191004	8.46185	4.68968	3.99628	1075
0.276699	0.105323	0.333744	3.13222	0.296771	4.0859	1076
0.168175	0.25785	0.323904	1.675	3.54781	5.92457	1077
0.347862	0.112627	0.274577	4.81098	0	23.4104	1078
0.29278	0.243864	0.340429	3.93409	3.35636	12.9374	1079
0.211449		0.671902	4.20026		1.37972	1080
0.218558	0.156964	0.687011	0.722934	1.78718	64.153	1081
0.250841	0.133245	0.236778	9.48453	2.7576	19.1589	1082
0.163788	0.12183	0.339473	0	0.984078	24.7275	1083
0.178378	0.153701	0.238318	0.635091	3.47699	3.15362	1084
0.959838	0.15126	0.274265	172.241	9.49083	23.9846	1085
0.234105			1.09562			1086
		0.15893			5.17253	1087
0.290028	0.176099	0.385541	1.74378	0.961304	2.50319	1088
0.545865	0.226428	0.288916	31.4399	13.1702	13.107	1089
0.121128	0.133942	0.216857	0.193682	1.10416	7.24925	1090
0.904566	0.316902	0.448399	10.0241	4.63137	15.7071	1091
0.424359	0.135114	0.560701	0	1.32222	21.0487	1092
0.222841	0.188103	0.354809	6.63191	2.14221	11.6116	1093
0.428569	0.173398		4.80458	2.43742		1094
0.368245		0.17804	7.08758		2.90856	1095
0.206974	0.265908	0.294758	8.60232	5.32352	47.0468	1096
0.150335	0.0952847		1.75081	1.54063		1097
0.142844		0.169564	2.8313		9.01637	1098
0.212096		0.140491	2.28867		8.37263	1099
0.0895479	0.378642	0.15039	2.94276	7.18218	8.55579	1100
0.51191	0.180614	0.739533	5.59258	1.00493	59.865	1101
0.242255	0.22963	0.293225	0.0363575	0.693437	0.798473	1102
0.194559	0.252323		1.21366	2.60838		1103
0.226236	0.0831024	0.32358	0.93599	0.165891	14.7022	1104
0.262682			1.00295			1105
0.151124	0.219315	0.251328	4.70927	6.01525	12.9176	1106
0.191489	0.179608	0.201573	3.83183	2.49818	10.6921	1107
0.558039		0.784872	3.23098		27.4362	1108
0.237195	0.145061	0.231159	6.38856	2.1061	8.50266	1109
0.18574	0.158925	0.335861	0.516012	2.21095	31.2061	1110
0.155173	0.174943	0.152159	2.15789	1.54457	1.10727	1111
0.458868	0.146111	0.201102	23.0876	1.80477	25.2166	1112
0.241139	0.315557	0.341596	17.0493	7.06845	10.1124	1113
0.366863	0.135948	0.191478	24.0836	1.36803	7.82544	1114
0.148522	0.18643	0.219697	2.85137	1.59725	5.47128	1115
0.263444	0.203758	0.609693	0.44601	0.642733	114.026	1116
0.360269	0.258127	0.391385	4.77969	2.44846	26.9677	1117
0.527162		0.320608	6.34512		22.294	1118
0.244511	0.169277	0.222629	4.72066	2.48042	12.5943	1119
0.179152	0.407458	0.279064	2.50051	28.7651	4.23425	1120
0.128396	0.183038	0.130006	2.67796	8.89607	5.5754	1121
0.370451		0.370554	2.56217		7.06278	1122
0.110498	0.161158		2.37571	4.80186		1123
0.258936	0.254461	0.299814	3.18438	3.33728	7.46988	1124
0.140096		0.0839594	0.230395		1.89881	1125
0.366772	0.248049	0.239394	10.011	4.22664	35.6704	1126
0.391316	0.151545	0.210623	5.12993	1.56211	6.54726	1127
	0.129774	0.271386		3.77918	35.3342	1128
0.505069			2.71237			1129
0.18133	0.250899	0.144755	2.48788	2.65355	0.651777	1130
		0.28683			5.00029	1131
0.184253		0.0679743	5.82968		1.14853	1132
0.187158	0.169571	0.351453	3.69502	1.50061	17.9843	1133
0.158461	0.255138	0.251777	2.55444	9.2286	9.30126	1134
0.480781	0.335746	0.57481	8.05279	9.61891	19.1767	1135
0.4973			1.82127			1136
0.367982	0.134324	0.253805	9.73391	1.54338	9.17131	1137
0.153086	0.143793	0.291054	0.531875	0.37546	0.97528	1138
0.270211	0.182806	0.212461	8.09089	5.91085	17.8541	1139
0.342301		0.438661	2.97614		74.3584	1140
0.576478	0.428662	0.611419	0.643957	2.79575	9.73642	1141
0.169232	0.169206	0.215062	0.482997	1.69099	7.7851	1142
0.15592	0.122044	0.129495	3.71804	4.11253	16.1616	1143
0.245132			0			1144
0.345973			3.04071			1145
0.449562	0.261872	0.35169	2.75115	0.747543	7.34646	1146
0.233039	0.301161	0.282873	2.01196	2.65139	9.31448	1147
0.143654	0.108885	0.223576	2.73276	0.408013	5.45645	1148
0.22862	0.254204	0.209441	0	0.928691	2.99382	1149
0.341809	0.191489	0.327465	4.48532	1.37754	22.9886	1150
0.182978	0.170323	0.238419	0.911818	1.32651	1.7008	1151
0.237211	0.270699	0.46557	2.33133	0.233911	3.06136	1152
0.432272			4.32114			1153
0.142519	0.133633	0.169765	3.40111	4.71649	8.54787	1154
0.347195	0.114921	0.777579	8.62992	3.29835	39.92	1155
0.190046	0.289607	0.185238	0.714255	7.35721	6.00206	1156
0.239824	0.164519	0.199552	1.42925	2.44563	3.27157	1157
0.44472	0.330459	0.314925	33.5306	3.80746	3.45551	1158
0.209085	0.0976473	0.235337	2.12957	2.44244	17.1334	1159
0.465663		0.584236	5.96993		1.8068	1160
0.118627	0.0917097	0.102722	1.15565	0.514268	5.86329	1161
0.292595	0.228002		2.00305	2.63632		1162
0.345322	0.112678	0.208547	17.5279	1.63906	9.91849	1163
0.185334		0.153086	0.973652		1.25804	1164
0.13363	0.113903	0.218141	0.706333	2.18037	24.9794	1165
0.578668	0.202095		1.89264	0.830187		1166
0.380944	0.199034	0.25173	6.92284	3.29769	10.3476	1167
0.243649	0.223832	0.43181	2.3398	0.503912	6.34974	1168
0.126518	0.175475	0.232488	1.94527	0.933564	8.93176	1169
0.135089	0.118936	0.231067	1.20656	0.757233	8.92535	1170
0.180453	0.0940367	0.170005	1.66709	3.62196	12.1171	1171
0.561787	0.300383	0.647163	14.2067	5.47603	64.7272	1172
0.413808		0.221136	7.27382		1.49557	1173
0.69113	0.131834	0.329052	8.18999	0.548996	5.3661	1174
0.38045	0.346109	0.423142	4.98104	4.55531	9.28852	1175
0.200978			1.14649			1176
0.207995	0.302463	0.263517	6.51048	8.56592	27.5517	1177
0.310342	0.128488	0.220773	2.44225	2.26884	10.4754	1178
0.455553	0.266862		3.16517	0.22211		1179
0.406573	0.339895	0.324492	2.87491	3.9474	0.872422	1180
0.185049	0.377023	0.761973	3.16219	1.22369	4.05332	1181
0.470309	0.170754	0.367265	0.752316	0.61938	8.90966	1182
0.122378	0.109418	0.752439	0.645941	0	125.466	1183
	0.138779	0.22336		3.59477	8.50398	1184
0.339181	0.0532129		9.96425	1.28492		1185
0.204317	0.137795		5.50223	2.78583		1186
0.27304		0.366171	2.76661		20.943	1187
0.26785	0.143406	0.269756	4.56996	1.45969	2.36906	1188
0.428928	0.0546824	0.264894	10.6112	0.289106	16.8239	1189
0.398288	0.228002	0.999627	1.54435	1.14888	42.7551	1190
0.26965	0.103105	0.151775	16.5807	7.31812	25.0431	1191
0.187867			0.898633			1192
0.667494			1.15487			1193
0.289861	0.175622	0.4495	0.688626	1.7644	6.46442	1194
0.334679	0.161387		4.37403	3.64232		1195
0.429587	0.180308	0.275563	39.9904	1.65508	20.0224	1196
0.163974	0.140389	0.488407	0.567682	0.950239	53.9586	1197
0.232063			1.38536			1198
0.239163	0.21344	0.324046	0.635227	0.529469	10.9741	1199
0.272304		0.2117	2.72869		8.98523	1200
0.367692	0.220967	0.451325	3.41982	2.58051	8.69653	1201
0.381077	0.206737		4.52728	2.86523		1202
0.606225	0.25427	0.393304	26.4998	8.82175	30.0998	1203
0.512843	0.114921	0.293804	13.1386	1.27492	6.60151	1204
0.256707		0.224873	35.4442		15.884	1205
0.385541	0.236237	0.37268	1.9977	1.5585	4.19833	1206
0.166283	0.177518		0	7.63791		1207
0.212293			9.63858			1208
0.275156	0.152745	0.0804065	5.20061	0.996067	0.475681	1209
0.199359	0.129453	0.21115	1.64285	0.481717	3.01854	1210
0.116335		0.231588	1.47628		14.9884	1211
0.200739	0.164782	0.285679	4.17048	3.76636	5.98579	1212
0.400459	0.136555	0.401983	10.7069	0.539615	8.8758	1213
0.274526	0.237314	0.239946	0.15601	1.45462	4.59273	1214
0.162553	0.235125	0.18854	1.76097	1.94728	2.0647	1215
0.288212	0.173097	0.218838	9.22337	1.95386	15.3149	1216
0.332924	0.17425	0.0629193	23.733	0.604996	0.0212586	1217
0.24706	0.28005	0.393585	5.16203	2.81507	9.13942	1218
0.262932	0.230352	0.252471	7.19453	5.43618	18.6712	1219
0.163128	0.138858	0.299886	1.35859	1.05415	10.333	1220
0.963647	0.21222	0.331636	44.8864	0.614625	8.72165	1221
0.423326	0.147223	0.489803	2.70953	2.04725	3.07409	1222
0.419745	0.14932	0.285826	2.9313	0.399537	6.49081	1223
0.207713		0.411687	2.45259		34.6773	1224
0.194084	0.18489	0.226224	3.59356	2.78801	5.23326	1225
0.300036	0.314045	0.527076	7.51289	4.29204	39.7404	1226
0.148662			8.43076			1227
0.428261	0.257501	0.305708	8.60871	4.66011	0.491325	1228
0.445494	0.295989	0.298272	7.81191	2.94666	11.1852	1229
0.18808	0.199843	0.203344	1.52995	1.56606	1.41785	1230
0.614065		0.973685	16.7142		47.9791	1231
0.283047	0.316204	0.500209	2.49038	0.805066	4.85783	1232
0.196695			2.21638			1233
0.158888	0.129944		1.8706	2.19103		1234
0.240823	0.25064	0.204621	1.23475	0.514721	9.64188	1235
0.558039	0.306798		6.79208	6.84277		1236
0.229714			3.51595			1237
0.157481	0.102463	0.242621	2.24916	0.681528	12.3842	1238
	0.22738	0.247796		0.44169	0.751843	1239
0.163598	0.185087	0.431309	2.19101	2.01404	64.6204	1240
0.371064	0.128943	0.445374	5.58932	1.95585	54.1086	1241
0.602647	0.144344	0.296038	3.92278	0.781301	10.2707	1242
0.212701	0.223778		0.929718	1.59437		1243
0.750223	0.188564		42.2771	4.70951		1244
0.294138	0.152787		4.34479	1.287		1245
0.42248	0.2867		36.1254	36.6704		1246
0.27018	0.1422	0.197208	8.61974	0.184837	6.37458	1247
0.372795	0.250941	0.406825	6.57674	6.00188	43.472	1248
0.04365	0.130663	0.18313	6.89804	1.62096	6.50309	1249
0.362794	0.114921		5.45592	5.08184		1250
0.159442	0.139744	0.176249	3.65534	2.5158	8.89924	1251
	0.25684	0.307603		2.75098	9.16872	1252
0.186165	0.136125	0.0952235	1.30802	0.82821	2.26143	1253
0.168117	0.145811	0.227643	7.52032	3.24101	25.3274	1254
0.209102	0.223778	0	1.2564	1.50877	0	1255
0.116544			3.25823			1256
0.583987	0.211799	0.329317	3.89936	0.749341	5.17644	1257
0.141062	0.22609	0.378677	1.6529	3.45239	10.2029	1258
0.210319	0.255534	0.184279	4.54403	9.90816	17.8957	1259
						1260
0.62034	0.434379		0.474325	1.27673		1261
0.191915	0.134124	0.270492	0.631651	5.85078	27.9599	1262
0.194115	0.187396	0.495613	16.5307	9.7608	33.9186	1263
0.176892		0.262653	4.01809		22.385	1264
0.355014	0.185087	0.308024	6.20913	0.670523	5.67515	1265
0.386095	0.371699	0.545607	2.18432	3.95254	31.8993	1266
0.183615			0.974531			1267
	0.159245	0.281092		1.67831	20.8329	1268
0.153895	0.358088	0.184037	0.138879	31.5938	16.7681	1269
0.220233	0.173391	0.178927	1.96235	0.345998	4.81516	1270
0.380877	0.226428		2.34685	6.23829		1271
0.276974		0.450143	3.32937		37.6362	1272
0.107278	0.122312	0.0854452	2.54162	2.56125	3.56159	1273
0.775803	0.378449		39.2185	10.0066		1274
0.325863	0.360087	0.287127	4.94544	4.88273	10.5633	1275
0.352928	0.231575	0.304581	1.6857	1.44249	5.16633	1276
0.108621	0.119476	0.17958	1.50648	2.83424	30.0348	1277
0.731555	0.127496	0.339155	57.331	1.1241	9.21374	1278
0.271832	0.159227	0.451893	3.64787	13.6306	29.1266	1279
0.222629	0.191199	0.213677	1.14905	1.67518	21.7214	1280
0.177888	0.281614	0.389677	5.03697	20.0224	42.2046	1281
0.586039	0.201407	0.577722	35.4981	4.43763	247.766	1282
0.184627	0.108155	0.323356	1.53256	1.04431	18.9013	1283
	0.113951			0.315587		1284
0.130295	0.0640236	0.0729579	4.11979	0.518087	4.46336	1285
0.278108		0.425032	27.5149		19.3924	1286
0.44472	0.209982	0.23989	19.1321	2.7184	5.87385	1287
0.236745	0.16255	0.448203	2.16066	2.39869	26.6651	1288
0.163128	0.00988681	0.209186	6.69349	3.75693	20.1019	1289
0.160424	0.141352		3.17526	1.15287		1290
0.259225	0.198744		2.71747	0.633351		1291
0.407307			2.10524			1292
0.635676	0.261129	0.192188	23.9607	4.18589	6.98238	1293
0.172844	0.131885	0.26279	5.3652	0.588293	13.0286	1294
0.310212	0.240483	0.231088	4.30331	6.47106	33.2902	1295
	0.240611	0.335306		2.45028	6.24796	1296
0.121128	0.092961	0.117945	0.613741	0.466865	1.29805	1297
0.388244	0.225205	0.662026	3.76262	28.2265	2.1908	1298
0.632021	0.536217	0.559051	41.0981	56.8147	78.5217	1299
0.415313	0.201127	0.357727	3.27224	2.45383	6.27669	1300
0.304784	0.351458	0.464322	2.8603	3.93082	5.05229	1301
0.145944	0	0.0906441	2.82306	4.64747	16.5498	1302
0.252145	0.195555	0.216849	0.967836	1.65195	7.70753	1303
0.541325	0.281273		64.4946	2.13934		1304
0.322872	0.125788	0.309277	2.07808	0	2.45844	1305
0.510666	0.338561		17.4031	11.5305		1306
0.41838	0.347576	0.341339	3.54635	8.44923	12.3998	1307
0.150147	0.181878	0.125106	1.87459	9.83325	3.84493	1308
0.225561	0.144528	0.338688	9.33982	3.58719	29.2971	1309
0.513256	0.293957	0.366046	11.3644	1.28691	17.0744	1310
0.173415		0.210289	2.71572		5.4649	1311
0.418746	0.198575	0.239645	4.19072	3.54938	2.69176	1312
0.418086	0.334087	0.327993	6.88011	6.84638	6.23375	1313
0.38714	0.190327	0.407598	15.2292	5.12654	45.7071	1314
0.18038		0.247519	2.58106		23.4319	1315
0.149498	0.173541	0.204358	2.11817	3.48019	9.116	1316
0.19675	0.0897086	0.240369	4.3678	0.478351	2.4472	1317
0.376855	0.193002	0.404008	18.0169	2.7902	17.9029	1318
0.279377	0.190494	0.377439	13.186	8.53315	63.2789	1319
0.2069	0.173543	0.181962	6.29526	3.50063	67.6984	1320
0.198374	0.268503	0.18889	6.02637	6.23523	26.8355	1321
0.343391	0.18906	0.252223	3.3425	1.74652	0.947616	1322
0.221638	0.178087	0.364093	0.340362	0	44.7613	1323
0.285348	0.183503		7.25487	3.83123		1324
0.0977202	0.0970053	0.181757	1.63262	0.616702	2.67888	1325
0.249868	0.163753	0	1.2777	0.778587	6.5892	1326
0.273742	0.127864	0.379929	4.94986	1.91216	24.3652	1327
0.440336	0.139041	0.260045	0.995148	0.482989	5.13321	1328
0.316776	0.194974	0.110359	1.021	0.133539	1.46095	1329
0.566507	0.399411	0.571626	0.271357	0.0248023	0.276901	1330
0.154104	0.101363	0.39051	4.72807	2.6478	112.407	1331
0.26699	0.160018	0.122305	3.8183	4.67638	0	1332
0.182764	0.215204	0.456364	4.41456	2.71259	8.35677	1333
		0.292296			5.21914	1334
0.281938	0.219835	0.742311	10.3836	5.98642	60.131	1335
0.191062	0.115699	0.192013	9.11509	3.22403	45.3466	1336
0.07046	0.129184	0.26649	3.46208	0.700174	2.06128	1337
0.217274	0.181186		2.20171	2.34949		1338
0.699653		0.347175	9.91036		3.37331	1339
0.232782	0.127053	0.254988	1.79424	0.380143	17.5627	1340
	0.172196	0.302851		0.962438	4.34541	1341
0.220233	0.152098	0.254221	2.59423	0	4.86249	1342
		0.207142			10.2266	1343
0.159664	0.127212		0.884433	0.450653		1344
0.19894	0.07563	0.151105	2.2332	1.00779	12.8131	1345
0.28776	0.205068	0.185644	3.18493	1.32303	1.83417	1346
0.110211	0.146516	0.201154	1.50113	1.52866	11.9618	1347
		0.392127			16.7644	1348
0.168179	0.258018		2.18834	2.70004		1349
0.213903	0.195555	0.205512	0.66003	0.607035	0.613708	1350
	0.303596	0.217123		2.15886	3.40278	1351
0.212293	0.208293	0.276785	3.19179	0.889001	17.0282	1352
0.357897	0.248816		1.24541	0.378657		1353
0.270451	0.238823	0.579444	0.797422	1.70054	17.1839	1354
0.260928	0.144623	0.212543	1.23986	1.15329	21.1629	1355
0.461656	0.160572	0.282453	15.0093	2.20903	9.49382	1356
0.504804	0.365375	0.580848	2.66153	1.17676	5.53152	1357
		0.229109			3.49862	1358
0.180696	0.0902299	0.453624	0.72072	1.494	1.95466	1359
1.21755			348.545			1360
0.236725	0.179493	0.279015	1.28322	1.23986	54.3047	1361
0.536262	0.165853	0.372753	7.60218	2.3083	5.04986	1362
		0.201892			0.247171	1363
	0.362179	0.536122		21.4442	67.7981	1364
		0.182625			5.29282	1365
0.361256	0.199907	0.237235	6.87088	8.80193	8.72038	1366
0.190869	0.0783307		1.98081	4.93154		1367
0.142551	0.114608	0.153667	2.67669	1.26495	8.08407	1368
0.239275	0.16046	0.33348	7.65914	13.7315	98.8763	1369
						1370
0.197223	0.0856189	0.189467	1.29692	1.5215	2.59759	1371
0.16046	0.128293	0.0605527	1.55886	3.21525	0.526618	1372
0.123311			0.363254			1373
		0.108461			2.50609	1374
0.241998		0.262951	4.78483		4.84689	1375
0.22734	0.105335	0.0995745	3.13451	2.14192	2.05957	1376
0.507554			12.8578			1377
0.160225	0.122155	0.146932	1.2718	1.15784	8.91085	1378
0.180215	0.290647	0.268325	3.19824	2.46106	4.3083	1379
		0.215286			36.3309	1380
0.105037	0.0750248	0.221986	1.37394	1.82928	15.95	1381
0.245163	0.0876024	0.25289	7.97157	9.89243	19.2348	1382
0.196242	0.094225	0.187951	12.8452	2.14125	20.5775	1383
		0.210056			3.36756	1384
0.243368	0.131599	0.401883	0.489126	0.635679	11.3199	1385
0.318856	0.131573	0.454275	3.87549	4.50861	16.7477	1386
0.326346	0.163964	0.222049	2.99521	2.00715	9.59035	1387
0.404764	0.252712	0.453389	2.45147	2.50812	7.25589	1388
0.208373	0.128809	0.343573	9.69592	5.41082	5.91535	1389
0.267216	0.282576		6.00174	5.01852		1390
0.13092	0.132489	0.174654	2.03801	4.7673	11.4934	1391
		0.193509			9.2316	1392
0.30363	0.275078	0.277533	6.64434	5.04993	7.76779	1393
		0.183487			7.14098	1394
0.20778	0.147097	0.0673557	7.62774	6.4803	2.72667	1395
0.753141	0.518414	0.410516	15.002	3.13092	17.8291	1396
0.283046	0.234945	0.267119	4.12606	2.83075	9.69296	1397
0.137047	0.17436		2.5475	1.76068		1398
0.188491	0.190392		0.733955	0.642019		1399
0.218378	0.149489	0.22847	1.9946	3.27571	54.1405	1400
		0.20354			6.53207	1401
						1402
0.225934	0.125231	0.356453	1.18996	0.331841	9.79072	1403
